# Supplementary material for: iTRAQ-Based Proteomic Analyses of Regulation of Isothiocyanate and Endogenous Selenium Metabolism in Broccoli Sprouts by Exogenous Sodium Selenite
Source: Foods. 2023 Mar 25;12(7):1397. doi: 10.3390/foods12071397 (PMC10093868; doi:10.3390/foods12071397)
Supplement: Supplementary file 1 [file foods-12-01397-s001.zip]

Archive with 1 entries (1 files):
- foods-2290366-supplementary.pdf
